# Supplementary material for: Linkage between Carbon Metabolism, Redox Status and Cellular Physiology in the Yeast Saccharomyces cerevisiae Devoid of SOD1 or SOD2 Gene
Source: Genes (Basel). 2020 Jul 11;11(7):780. doi: 10.3390/genes11070780 (PMC7397328; doi:10.3390/genes11070780)
Supplement: Supplementary file 1 [file genes-11-00780-s001.zip]

Archive with 1 entries (1 files):
- genes-817353-supplementary.part
